# Supplementary material for: Root tolerance and biochemical response of Chinese lettuce (Lactuca sativa L.) genotypes to cadmium stress
Source: PeerJ. 2019 Aug 22;7:e7530. doi: 10.7717/peerj.7530 (PMC6708574; doi:10.7717/peerj.7530)
Supplement: Data S1 [file peerj-07-7530-s001.xlsx]

## Sheet: HORMONSE
		CONTENTS OF HORMONES IN ROOTS
	GA IN ROOT							CTK IN ROOT
Variety	Cd	R1	R2	R3			Variety	Cd	R1	R2	R3
V1	no Cd	0.644626	0.621596	0.640787			V1	no Cd	285.486	294.698	280.88
V1	Cd	0.594727	0.583212	0.588969			V1	Cd	323.869	311.587	317.728
V2	no Cd	0.821188	0.801997	0.811592			V2	no Cd	400.636	392.959	396.797
V2	Cd	0.706039	0.736745	0.72523			V2	Cd	333.081	326.94	330.011
V3	no Cd	0.867248	0.878763	0.867248			V3	no Cd	343.829	340.758	342.293
V3	Cd	0.77129	0.790482	0.782805			V3	Cd	368.394	353.041	360.717
V4	no Cd	0.706039	0.72523	0.713715			V4	no Cd	420.595	412.918	417.524
V4	Cd	0.832703	0.809673	0.821188			V4	Cd	331.546	322.334	326.94
	ABA IN ROOT							IAA IN ROOT
Variety	Cd	R1	R2	R3			Variety	Cd	R1	R2	R3
V1	no Cd	0.395086	0.38273	0.409912			V1	no Cd	0.096756	0.103429	0.107675
V1	Cd	0.437094	0.424738	0.442036			V1	Cd	0.093117	0.095543	0.09251
V2	no Cd	0.540878	0.526051	0.533464			V2	no Cd	0.113741	0.109495	0.108282
V2	Cd	0.506283	0.518638	0.513696			V2	Cd	0.171368	0.175008	0.173188
V3	no Cd	0.417325	0.42968	0.424738			V3	no Cd	0.162269	0.158629	0.160449
V3	Cd	0.533465	0.521109	0.528523			V3	Cd	0.124053	0.127693	0.125873
V4	no Cd	0.560646	0.582886	0.575473			V4	no Cd	0.118594	0.1192	0.119807
V4	Cd	0.464275	0.484044	0.47663			V4	Cd	0.131332	0.140431	0.136185

## Sheet: ROOT XTICS
							ROOT MORPHOLOGICAL INDEXES
		TOTAL ROOT LENGTH					ROOT SURFACE AREA						NO. OF ROOT FORKS
	Variety	Cd	R1	R2	R3		Variety	Cd	R1	R2	R3		Variety	Cd	R1	R2	R3
	V1	no Cd	1158.42	1142.07	1125.72		V1	no Cd	121.973	127.581	127.236		V1	no Cd	6881	6153	5492
	V1	Cd	587.765	572.279	580.022		V1	Cd	49.9627	52.3706	51.891		V1	Cd	2580	2667	2754
	V2	no Cd	761.336	775.858	746.633		V2	no Cd	58.4414	55.8888	53.3362		V2	no Cd	2252	3712	2982
	V2	Cd	323.125	345.224	336.442		V2	Cd	32.1654	36.2244	34.4242		V2	Cd	1882	1984	1782
	V3	no Cd	1326.59	1336.14	1345.7		V3	no Cd	151.131	153.024	152.077		V3	no Cd	8846	8084	8465
	V3	Cd	800.363	814.943	829.524		V3	Cd	51.8285	55.5044	48.1526		V3	Cd	3920	3721	3522
	V4	no Cd	1397.77	1380.22	1415.33		V4	no Cd	123.915	115.723	132.108		V4	no Cd	4898	5222	4982
	V4	Cd	651.238	657.022	645.454		V4	Cd	54.6403	55.2741	54.0066		V4	Cd	2463	2820	2427
	NO. OF ROOT TIPS							ROOT PROJECTED AREA						ROOT VOLUME
	Variety	Cd	R1	R2	R3			Variety	Cd	R1	R2	R3		Variety	Cd	R1	R2	R3
	V1	no Cd	1364	1494	1235			V1	no Cd	38.8253	40.6104	40.5003		V1	no Cd	1.022	1.124	1.144
	V1	Cd	732	763	794			V1	Cd	15.9036	16.6701	16.5174		V1	Cd	0.338	0.381	0.289
	V2	no Cd	1189	1149	1169			V2	no Cd	18.6025	17.7899	16.9774		V2	no Cd	0.562	0.538	0.544
	V2	Cd	662	682	678			V2	Cd	18.6025	12.9822	13.4482		V2	Cd	0.222	0.3212	0.212
	V3	no Cd	1665	1612	1719			V3	no Cd	51.2222	48.7089	50.8888		V3	no Cd	1.442	1.298	1.344
	V3	Cd	708	694	680			V3	Cd	23.8861	22.4646	50.8888		V3	Cd	0.322	0.323	0.222
	V4	no Cd	1413	1382	1444			V4	no Cd	31.6203	34.6666	32.1244		V4	no Cd	1.722	1.81	1.688
	V4	Cd	453	444	463			V4	Cd	17.3925	17.5943	17.1908		V4	Cd	0.297	0.37	0.36

## Sheet: PROLINE 
			PROLINE IN ROOT
		Variety	Cd	R1	R2	R3
		V1	no Cd	24.3203	28.3097	20.331
		V1	Cd	119.622	120.213	120.804
		V2	no Cd	65.1246	71.1584	68.2244
		V2	Cd	107.801	124.054	91.5485
		V3	no Cd	64.5095	72.9314	56.0875
		V3	Cd	264.883	225.709	286.664
		V4	no Cd	72.9314	87.4113	80.1714
		V4	Cd	241.962	224.823	259.102

## Sheet: ANTIOXIDANT ENZYMES
										ANTIOXIDANT ENZYMES ACTIVITIES
			CAT IN ROOT						POD IN ROOT								SOD IN ROOT
		Variety	Cd	R1	R2	R3		Variety	Cd	R1	R2	R3			Variety	Cd	R1	R2	R3
		V1	no Cd	0.4	0.25	1.1		V1	no Cd	32.9	28.2	39.7			V1	no Cd	834.821	818.182	849.624
		V1	Cd	0.8	0.7	0.6		V1	Cd	111.25	98.8	123.7			V1	Cd	625	683.636	684.211
		V2	no Cd	1.85	1.2	1.2		V2	no Cd	43.6	42.5	41.4			V2	no Cd	785.714	823.308	860.902
		V2	Cd	2.8	3.2	3.79		V2	Cd	54.1	56.55	59			V2	Cd	448.558	491.196	533.835
		V3	no Cd	0.4	0.6	0.8		V3	no Cd	83.95	89.9	78			V3	no Cd	816.964	858.182	868.421
		V3	Cd	1.2	1	1.6		V3	Cd	112.2	102.8	104.8			V3	Cd	665.179	669.055	672.932
		V4	no Cd	0.75	0.6	0.8		V4	no Cd	43.7	54	64.3			V4	no Cd	860.745	898.182	823.308
		V4	Cd	1.4	1.3	1.2		V4	Cd	63.4	68.8	66.6			V4	Cd	675.448	629.091	652.269

## Sheet: H2O2
		H2O2 IN ROOT
	Variety	Cd	R1	R2	R3
	V1	no Cd	1.8	1.9	1.8
	V1	Cd	4.6	4.7	4.9
	V2	no Cd	1.9	1.8	1.7
	V2	Cd	3.2	3.4	3.1
	V3	no Cd	2.1	1.9	2.2
	V3	Cd	4.4	4.6	4.8
	V4	no Cd	1.9	2.2	2.1
	V4	Cd	4.8	4.6	4.5

## Sheet: TI
	ROOT TOLERANCE INDEXES (%)						ROOT TOLERANCE INDEXES (%)
	ROOT LENGTH	R1	R2	R3	x		ROOT LENGTH	R1	R2	R3
	V1	50.7383	50.1089	51.5247	50.7907		V1	50.7383	50.1089	51.5247
	V2	42.4418	44.4958	45.0613	43.9996		V2	42.4418	44.4958	45.0613
	V3	60.3325	60.9921	61.6424	60.989		V3	60.3325	60.9921	61.6424
	V4	46.5912	47.6028	45.6046	46.5995		V4	46.5912	47.6028	45.6046
	ROOT SURFACE AREA	R1	R2	R3	x		ROOT SURFACE AREA	R1	R2	R3
	V1	40.962	41.0488	40.7834	40.9314		V1	40.962	41.0488	40.7834
	V2	55.0387	64.8151	64.5419	61.4653		V2	62.1	60.9	60.8
	V3	34.2936	36.2718	31.6632	34.0762		V3	34.2936	33.8	31.6632
	V4	44.0948	47.7641	40.8806	44.2465		V4	44.0948	44.8	43.6
	NO. OF ROOT FORKS	R1	R2	R3	x		NO. OF ROOT FORKS	R1	R2	R3
	V1	37.4946	43.3447	50.1457	43.6616		V1	42.8	43.3447	44.6
	V2	83.5702	53.4483	59.7586	65.5923		V2	63.8	64.6	64.6
	V3	44.3138	46.0292	41.6066	43.9832		V3	44.3138	43.2	43.1
	V4	50.2858	54.0023	48.7154	51.0012		V4	50.2858	52.4	50.8
	NO. OF ROOT TIPS	R1	R2	R3	x		NO. OF ROOT TIPS	R1	R2	R3
	V1	53.6657	51.071	64.2915	56.3427		V1	55.9	54.9	56.6
	V2	55.677	59.356	57.9983	57.6771		V2	55.677	56.9	57.9983
	V3	42.5225	43.0521	39.5579	41.7108		V3	42.5225	43.0521	40.6
	V4	32.0594	32.1274	32.0637	32.0835		V4	33.1	32.1274	31.9
	ROOT PROJECTED AREA	R1	R2	R3	x		ROOT PROJECTED AREA	R1	R2	R3
	V1	40.962	41.0488	40.7834	40.9314		V1	40.962	41.0488	40.7834
	V2	100	72.9751	79.2124	84.0625		V2	85.5	84.2	83.9
	V3	46.6323	46.1201	100	64.2508		V3	64.6	66.2	63.8
	V4	55.0042	50.7529	53.5132	53.0901		V4	55.0042	52.8	53.5132
	ROOT VOLUME	R1	R2	R3			ROOT VOLUME	R1	R2	R3
	V1	33.0724	33.8968	25.2622	30.7438		V1	30.3	29.8	30.1
	V2	39.5018	59.7026	38.9706	46.0583		V2	45.8	46.1	45.9
	V3	22.3301	24.8844	16.5179	21.2441		V3	19.9	22.1	21.6
	V4	17.2474	20.442	21.327	19.6721		V4	19.2	20.442	19.8
